# Supplementary material for: Factors influencing users’ willingness to use new energy vehicles
Source: PLoS One. 2023 May 18;18(5):e0285815. doi: 10.1371/journal.pone.0285815 (PMC10194972; doi:10.1371/journal.pone.0285815)
Supplement: S1 File — (XLSX) [file pone.0285815.s001.xlsx]

## Sheet: Sheet1
Serial No	1. Your gender？	2. Your age？	3. Your education background？	4. Your profession？	5. I think driving an NEV is more efficient and relaxing？	6. I think an NEV offers better driving experience and is more comfortable？	7. I think an NEV makes communication more convenient and smoother？	8. I think an NEV makes car life richer and exciting？	9. I think an NEV with self-learning ability knows me better and meets my personalized needs？	10. I think it’s easier to drive an NEV because it does not require frequent checking of the instructions？	11. I think the operation in an NEV is more convenient？	12. I think the operation interface in an NEV is friendly and easy to identify？	13. I think all the intelligent functions in an NEV are user-friendly and useful？	14. I think it’s very convenient to do remote software update for an NEV？	15. I think an NEV is prone to spontaneous combustion？	16. I think it’s easy for an NEV to leak privacy？	17. I think the autonomous driving of an NEV of is prone to error？	18. I think it’s easy to decrypt the digital key system of an NEV？	19. I think an NEV is easy for hackers to attack and therefore not safe	20. I think the overall cost of purchasing and using an NEV is high？	21. I think charging piles are scarce and the charging is costly and time consuming？	22. I think it’s costly to fix an NEV？	23. I believe that the batteries of NEVs wear out easily, the replacement cost is high, and the car retention rate is low？	24.I think the insurance premium for an NEV are much higher than for gasoline cars？	25. I think NEVs offer many amusing features like games, videos and music？	26. I think NEVs has many novel and exciting intelligent features？	27. I think NEVs are interesting for multiple human-machine interactions？	28. I think NEVs have many offline groups and events, which is attractive for me？	29. I think NEVs provide young, fashionable and cool outlook, which is quite unique？	30. Media reports on low carbon and environment protection affect my BI to accept NEVs？	31. Media reports on young culture affect my BI to NEVs？	32. Media Reports on smart technology will affect my BI to accept NEVs？	33. Media Reports on safety and reliance will affect my BI to accept NEVs？	34. Media Reports on customer-centered will affect my BI to accept NEVs？	35. People around me think it’s cheap to fuel up an NEV, which is quite suitable for me, as I drive a lot？	36. People around me think an NEV offer superb driving experience, which is quite suitable for me？	37. People around me think NEVs are smart and convenient, which is quite suitable for me？	38. People around me think NEVs are environment-friendly and emit less carbon, which is quite suitable for me？	39. People around me think NEVs are safe and reliable so they encourage me to buy？	40. I probably will drive an NEV in the future？	41. I am driving and will continue to drive an NEV？	42. I recommend others to drive an NEV？	43. I will switch to an NEV if they are safer and more reliable？	44. I will switch to an NEV if they are smarter and technology-intensive？
1	1	2	4	3	1	2	2	3	3	3	3	2	2	2	3	2	2	4	3	2	1	4	1	3	3	2	1	4	2	4	3	2	1	2	3	3	2	4	5	2	4	3	2	2
2	2	1	3	1	3	3	3	3	3	3	3	3	3	3	3	3	2	2	3	2	2	2	2	2	3	3	3	3	3	2	2	2	1	2	3	3	3	3	3	3	3	3	3	3
3	1	1	3	1	3	2	2	1	1	3	3	2	2	2	3	3	3	3	3	3	2	3	3	3	2	2	2	3	2	3	3	3	3	3	3	3	3	3	3	2	3	3	2	2
4	2	2	3	4	2	3	3	2	3	5	3	2	2	1	3	2	1	3	3	4	2	3	3	3	2	2	2	2	2	2	2	2	2	3	2	3	2	2	4	1	2	3	2	2
5	1	2	2	4	4	4	3	3	3	4	4	4	4	4	3	2	2	2	2	2	1	1	1	1	3	3	3	3	3	3	3	3	3	3	2	3	3	3	3	3	3	3	3	2
6	2	2	3	6	3	3	2	3	3	3	2	2	2	2	2	2	2	3	3	3	3	3	2	2	2	2	2	3	3	2	2	2	2	2	3	3	3	3	3	2	4	4	2	2
7	1	1	3	1	2	2	2	1	2	2	2	1	1	1	1	2	1	3	3	2	2	1	1	1	2	2	2	2	2	4	4	4	4	3	3	3	3	4	4	2	3	3	3	3
8	2	1	3	1	4	3	2	3	2	2	2	3	4	2	4	3	3	2	3	4	1	2	2	3	3	3	2	3	3	2	2	2	2	3	4	4	4	4	4	3	3	3	2	2
9	1	1	3	1	4	3	4	4	2	4	4	2	4	4	3	3	2	2	2	4	1	1	1	1	3	2	2	2	2	2	1	1	1	4	2	3	3	2	2	3	2	3	1	1
10	1	2	3	1	2	1	2	2	1	1	1	1	1	2	2	2	2	1	1	4	4	2	3	2	2	1	1	3	1	2	1	1	1	1	1	1	1	1	2	1	1	1	1	1
11	1	2	3	4	1	1	1	1	1	1	1	1	1	1	2	1	3	4	3	4	3	3	4	3	4	1	1	1	1	1	2	1	1	1	1	1	1	1	1	1	1	1	1	1
12	2	1	3	1	2	2	2	2	2	3	2	2	3	2	3	2	2	2	3	2	3	2	2	2	2	2	2	2	2	2	2	2	2	2	2	2	2	2	2	2	2	2	1	1
13	1	1	3	1	1	1	1	1	1	1	1	1	1	1	1	1	1	1	1	3	1	1	1	1	1	1	1	1	1	1	1	1	1	1	1	1	1	1	1	2	3	1	1	1
14	1	2	3	1	5	4	4	4	4	3	4	4	4	4	1	1	1	3	3	3	2	2	2	2	4	4	4	5	4	3	4	4	4	4	2	3	4	3	3	2	3	4	3	3
15	1	2	3	1	1	1	1	1	2	3	2	1	2	1	2	4	1	3	3	3	2	2	1	3	2	1	1	3	1	3	2	1	3	2	1	2	3	3	3	1	2	2	1	1
16	2	2	4	1	3	3	3	3	3	3	3	3	3	3	2	2	2	2	3	1	1	1	1	1	5	3	2	3	4	3	3	2	2	3	3	3	3	3	3	3	5	4	3	3
17	2	1	3	5	2	2	3	3	2	4	3	1	2	3	2	4	2	4	4	2	2	4	2	2	2	2	2	2	2	2	2	2	2	2	2	2	2	1	3	2	3	2	2	1
18	2	1	3	6	3	3	2	3	3	2	3	2	4	3	1	3	1	1	1	3	4	1	1	1	3	3	2	3	3	4	4	2	2	2	1	3	2	2	2	1	2	3	1	1
19	1	4	2	1	2	2	2	2	3	3	3	3	3	2	3	2	3	3	3	4	2	4	2	3	2	2	2	3	2	3	3	3	2	3	3	3	3	3	3	2	4	2	2	2
20	1	3	1	1	2	2	2	2	2	2	2	2	2	3	3	3	3	3	3	3	3	3	3	3	3	3	3	3	2	3	3	3	3	3	3	3	3	3	3	3	3	3	3	2
21	1	2	3	1	2	2	2	2	2	3	2	3	3	3	2	2	3	3	3	2	2	3	2	2	2	3	4	2	3	3	2	3	3	3	4	2	2	3	2	3	3	3	3	2
22	1	2	4	3	1	1	2	3	2	2	2	2	2	2	2	2	1	4	4	1	2	2	2	1	3	3	2	2	2	2	2	2	2	2	3	3	3	3	3	2	2	2	1	1
23	1	2	4	1	2	2	2	2	2	2	2	2	2	2	3	2	3	3	3	3	2	3	2	2	2	2	2	2	2	2	2	2	2	2	2	2	2	2	2	2	2	3	2	2
24	1	2	4	3	2	2	2	2	2	3	2	2	2	4	2	2	2	5	2	1	2	2	2	2	2	2	2	2	2	2	2	2	2	2	2	2	2	2	2	1	2	2	2	2
25	1	2	3	1	2	2	2	1	2	5	2	3	3	2	3	2	3	3	3	4	2	3	2	1	2	1	2	1	2	3	2	2	1	2	2	4	4	3	3	2	5	3	2	2
26	1	2	3	6	2	2	2	2	2	2	3	3	3	3	1	1	3	3	2	2	2	2	2	2	3	3	3	3	2	3	3	2	3	2	3	3	2	3	4	2	4	3	2	2
27	2	2	3	1	3	3	2	2	2	2	3	1	3	2	4	2	2	2	3	1	3	3	1	2	2	2	2	4	4	2	3	3	3	2	2	2	3	2	4	1	4	2	2	1
28	1	2	3	1	2	2	2	2	3	2	2	3	2	3	2	2	2	3	3	2	2	2	2	2	3	3	3	3	3	3	3	3	2	3	2	3	2	3	3	2	2	2	2	3
29	1	1	3	1	2	1	2	2	3	4	2	2	3	3	3	1	3	2	1	3	3	2	2	3	3	3	3	3	2	2	2	2	1	3	2	2	3	3	4	2	2	3	2	2
30	1	3	4	3	1	1	1	1	1	1	1	1	1	1	3	2	2	2	2	3	2	1	2	2	2	2	2	2	2	2	2	2	2	1	3	2	1	1	2	2	4	2	5	2
31	1	2	3	1	2	2	2	3	3	4	3	3	3	2	3	2	3	3	4	3	4	3	2	2	3	3	3	4	3	2	4	3	3	3	3	3	3	3	3	2	3	3	3	3
32	1	2	3	6	3	3	1	1	1	4	3	1	4	2	4	1	1	2	2	1	1	3	1	3	5	3	2	3	1	4	3	3	2	2	3	2	3	2	3	3	3	3	1	2
33	1	1	3	1	2	2	2	1	2	4	2	2	2	2	4	3	3	3	2	2	2	2	2	2	2	2	2	2	2	2	2	2	2	2	2	3	2	2	2	2	2	2	2	2
34	2	2	3	1	1	1	2	2	2	2	1	2	1	2	2	4	4	4	5	3	2	4	2	2	4	4	3	4	1	1	2	2	2	2	1	1	1	1	1	1	1	1	1	2
35	2	2	3	3	3	2	2	3	3	3	3	3	3	1	1	1	1	1	1	1	1	1	1	1	5	5	5	5	5	4	4	4	4	5	3	5	5	5	5	3	5	3	2	3
36	2	2	3	1	3	3	3	3	3	3	3	2	2	3	3	3	2	2	2	1	1	1	1	2	3	3	3	3	3	3	3	3	2	2	2	2	2	3	3	2	3	3	2	3
37	1	2	4	1	2	2	3	3	2	3	2	2	2	3	2	3	3	3	2	4	3	3	2	2	3	2	2	3	2	3	2	2	3	3	1	3	3	3	4	2	5	2	1	2
38	2	1	3	1	2	3	2	2	3	4	4	3	3	3	2	2	2	2	2	2	1	2	2	2	2	2	2	2	2	1	2	2	3	3	2	3	3	2	3	3	4	3	1	1
39	1	2	1	1	4	4	2	2	3	3	3	3	3	4	3	2	2	2	2	3	1	2	2	2	3	3	2	4	2	2	2	2	2	2	3	3	3	3	3	2	3	3	3	3
40	1	2	3	1	3	3	2	2	2	3	3	2	2	2	3	3	3	4	3	2	2	3	2	2	3	3	2	3	4	4	4	4	3	2	4	4	3	3	3	2	3	3	2	3
41	1	1	3	5	3	3	3	3	3	3	3	3	3	3	2	2	2	3	3	3	2	2	2	3	3	3	3	3	3	3	3	3	3	3	3	3	3	3	4	3	4	3	3	3
42	2	3	3	1	2	2	2	2	2	2	2	2	2	2	3	3	4	2	2	4	4	4	4	4	3	2	2	2	2	2	2	2	2	2	2	2	2	2	2	1	1	1	1	1
43	2	2	4	1	4	3	3	3	3	3	3	3	3	3	2	2	2	2	2	2	2	2	2	2	4	3	3	3	3	3	3	3	3	3	3	3	3	3	3	3	3	3	3	3
44	1	2	3	1	2	2	2	2	3	2	2	2	2	1	3	1	1	2	2	3	3	2	1	1	3	2	2	3	2	3	2	2	2	2	1	2	2	2	2	1	2	2	1	1
45	1	2	3	3	1	1	1	1	2	2	2	1	1	2	1	2	1	1	1	1	4	1	1	1	1	1	1	1	1	1	1	1	1	1	1	1	1	1	1	1	2	1	1	1
46	1	3	3	4	3	2	1	3	3	3	2	2	3	1	2	2	2	3	3	3	1	2	1	1	3	2	2	3	4	3	3	3	3	3	3	3	3	3	5	3	3	3	1	2
47	1	2	3	4	1	2	2	2	2	2	2	2	2	2	2	2	2	2	2	2	2	2	2	2	2	2	2	2	2	2	2	2	2	2	2	2	2	2	2	2	2	2	2	2
48	2	2	3	3	2	2	2	2	2	1	1	2	2	2	4	4	3	2	4	3	1	1	2	3	2	2	2	2	2	2	2	2	2	1	3	3	3	2	3	2	4	3	2	1
49	1	2	3	3	3	3	3	3	3	3	3	3	3	3	3	3	3	3	3	3	3	3	3	3	3	3	3	3	3	3	3	3	3	3	3	3	3	3	3	3	3	3	3	3
50	1	2	3	1	3	3	3	4	4	4	4	4	3	4	3	1	2	3	2	4	2	3	2	2	4	3	3	3	3	3	3	3	2	3	2	3	3	3	3	2	3	3	2	2
51	1	4	3	2	2	2	2	2	2	1	1	1	2	1	3	3	3	3	3	4	3	3	3	3	3	3	3	3	2	2	2	2	2	2	1	2	2	2	1	1	1	1	1	1
52	1	2	4	1	3	3	3	3	3	3	3	3	3	3	2	2	2	2	2	2	2	2	2	3	3	3	3	3	3	3	3	3	3	3	3	3	3	3	3	3	3	4	2	3
53	2	2	3	1	1	2	2	2	1	2	2	1	1	2	4	3	3	4	4	4	2	3	2	3	2	2	2	3	3	3	2	2	2	3	1	3	2	3	2	2	3	2	1	2
54	2	2	3	1	3	2	4	4	4	4	2	3	3	3	1	1	2	2	2	4	1	3	3	1	5	3	3	5	3	3	3	3	1	3	3	3	3	5	3	3	5	3	2	3
55	1	4	3	1	3	2	3	2	3	3	2	2	3	3	1	1	1	1	1	2	1	2	1	1	2	2	2	3	2	5	5	3	4	2	3	3	3	3	3	3	5	3	3	2
56	1	2	4	1	2	2	2	2	1	3	3	2	3	2	3	3	2	3	2	3	2	3	3	4	2	2	2	2	2	2	2	1	2	1	2	1	1	1	2	2	2	2	1	1
57	1	3	4	1	1	1	1	2	1	1	2	2	3	2	3	1	2	2	1	4	1	4	1	2	3	1	2	2	1	2	1	2	1	4	4	3	3	2	4	4	5	3	2	2
58	1	2	3	1	2	2	2	2	2	2	2	2	2	2	2	2	2	2	2	3	2	3	1	3	2	2	2	3	1	2	2	2	2	2	2	2	2	2	2	2	2	3	2	2
59	2	3	4	3	4	3	3	3	3	3	3	2	3	3	2	3	2	2	3	3	2	3	2	2	2	3	3	3	3	3	3	3	3	3	3	3	3	3	3	3	3	4	2	2
60	1	1	3	4	2	1	1	1	2	2	2	1	1	2	3	3	3	3	3	3	2	2	3	3	1	1	1	3	1	2	1	1	2	1	2	1	1	2	2	2	4	3	2	1
61	2	1	3	6	1	1	1	1	1	2	2	2	1	1	3	3	3	3	3	3	2	3	3	3	1	1	1	3	1	2	2	2	2	1	3	2	2	2	2	3	3	3	2	2
62	1	2	4	3	2	2	2	2	2	3	2	3	3	2	3	3	3	3	3	4	2	2	2	3	3	2	2	3	2	3	2	3	3	3	2	2	2	2	3	2	3	3	2	3
63	2	2	4	3	3	2	2	3	3	3	2	2	3	3	1	1	1	1	1	2	2	2	2	4	2	2	2	3	1	2	3	2	2	3	1	1	2	2	3	3	4	3	2	4
64	1	2	4	3	1	2	2	2	3	2	2	3	2	3	2	2	5	3	3	2	2	2	2	2	2	3	2	3	3	2	2	2	3	3	3	2	2	2	3	2	3	3	2	2
65	2	1	3	1	3	4	3	3	2	4	4	4	3	4	3	3	2	3	3	1	1	1	1	1	3	3	3	3	3	3	3	3	3	3	2	3	3	3	4	2	4	3	2	3
66	2	2	4	3	2	2	2	2	2	2	2	1	1	1	3	2	3	3	3	2	2	2	2	2	1	1	1	1	1	1	1	1	1	1	1	1	1	1	1	1	1	1	1	1
67	2	1	3	6	1	1	2	2	2	2	2	2	2	2	3	3	3	3	3	3	3	3	3	3	3	3	3	3	3	3	3	3	3	3	3	3	3	3	3	3	3	3	3	3
68	2	1	3	1	3	3	4	4	4	3	3	3	3	3	2	1	1	2	2	3	1	1	1	2	2	3	3	4	2	2	3	3	3	3	2	3	3	3	3	2	2	3	2	2
69	2	1	3	4	3	3	2	2	3	3	3	3	3	3	2	3	3	3	3	3	2	3	2	3	3	3	3	3	2	4	2	2	3	3	3	3	3	3	4	3	4	3	2	2
70	1	2	3	1	2	2	1	2	2	3	3	2	2	3	3	3	2	3	3	3	2	2	2	2	2	2	2	2	2	2	2	2	3	2	2	2	2	2	2	2	3	2	2	2
71	1	2	4	3	4	3	3	3	3	4	4	3	3	3	2	2	2	2	2	1	1	1	1	1	2	2	2	2	2	4	2	3	3	3	2	3	4	2	2	4	4	4	4	4
72	2	3	4	3	1	2	1	1	2	2	2	2	2	2	3	3	3	3	4	2	2	3	3	3	2	3	3	3	3	2	3	3	3	3	3	3	3	2	3	3	4	3	2	3
73	2	1	3	4	2	2	3	3	1	2	1	1	2	3	4	4	3	4	1	1	1	1	1	2	1	1	2	1	1	1	1	1	1	2	2	3	3	3	3	1	2	2	3	2
74	1	2	3	1	4	3	2	3	3	3	2	2	3	3	3	2	1	1	2	1	1	1	1	1	2	3	2	1	1	4	4	3	4	4	4	4	4	4	4	4	4	4	4	4
75	2	3	4	6	2	2	2	2	2	3	2	2	3	2	3	2	2	4	3	4	1	2	1	1	3	3	2	3	1	1	2	2	3	1	2	2	2	1	3	2	4	3	1	1
76	1	2	4	3	1	1	1	1	1	3	1	1	1	3	2	2	1	3	2	4	1	1	1	1	1	2	1	2	2	3	2	1	1	2	2	2	2	2	2	1	2	2	1	1
77	1	3	4	3	2	2	2	3	2	3	2	2	3	2	2	2	3	2	2	2	2	3	2	2	2	2	1	2	2	2	2	2	2	2	2	3	2	3	2	3	2	2	2	2
78	2	2	4	3	3	3	2	2	2	4	4	3	3	2	1	3	3	2	2	3	1	2	2	2	3	3	3	4	2	3	3	2	3	2	2	3	4	3	4	3	3	3	1	2
79	1	2	3	3	3	3	3	3	3	3	3	3	3	3	4	4	3	3	3	3	3	3	4	3	3	3	3	3	3	2	2	3	3	3	3	3	3	2	3	2	2	2	2	2
80	1	3	4	3	1	1	1	1	2	2	1	1	1	1	1	4	3	3	3	3	1	1	1	3	3	2	2	3	3	1	1	1	4	3	5	3	3	3	5	5	4	3	1	1
81	1	2	4	1	1	1	1	1	1	3	1	1	1	1	2	2	2	2	2	2	3	1	1	1	1	1	1	1	1	1	1	1	1	1	1	1	1	1	3	1	2	2	1	1
82	1	2	4	3	2	3	3	2	2	1	1	1	1	1	1	1	1	1	1	1	1	2	1	1	1	1	1	1	1	1	1	1	1	1	1	1	1	1	1	1	1	1	3	1
83	2	1	3	4	2	2	2	2	2	2	2	2	2	2	3	2	2	2	2	2	2	2	2	2	2	2	2	2	2	2	2	2	2	2	2	2	2	2	2	2	2	2	2	2
84	1	2	3	1	4	4	4	3	3	3	3	3	3	4	3	2	2	4	4	1	1	1	1	2	4	5	4	5	2	4	4	4	2	3	3	3	4	4	3	2	4	4	3	4
85	2	2	3	1	2	2	2	2	2	2	2	2	2	2	2	2	2	2	2	2	2	2	2	2	2	2	2	2	2	2	2	2	2	2	2	2	2	2	2	2	4	3	2	2
86	2	2	3	1	2	2	3	3	3	3	3	3	3	3	3	3	3	3	3	3	3	3	3	3	3	3	3	3	3	3	3	3	3	3	3	4	2	3	3	3	3	3	3	2
87	1	2	3	1	1	1	1	1	1	1	1	1	1	1	4	4	4	4	4	4	2	2	2	4	1	1	1	1	1	1	1	1	1	3	1	1	1	1	1	1	1	1	1	1
88	1	2	3	1	1	1	1	1	1	1	1	1	1	1	4	3	2	3	3	3	3	3	4	4	3	3	3	3	3	3	3	3	3	3	3	3	3	2	2	1	1	2	1	2
89	2	2	3	1	2	2	2	2	2	2	2	1	2	2	3	3	3	3	3	4	3	3	3	4	3	3	3	3	3	3	3	3	3	3	3	2	2	2	2	1	1	1	2	2
90	1	1	3	3	3	2	2	2	2	3	2	2	3	3	2	2	1	2	2	2	2	2	2	1	2	2	2	2	2	3	2	2	2	2	4	3	3	4	4	3	3	3	2	2
91	1	3	1	6	2	2	2	2	2	2	2	2	2	2	4	3	3	3	3	2	3	4	4	4	3	3	3	3	3	3	3	3	3	3	2	2	2	2	2	1	1	2	2	1
92	1	1	3	2	2	2	2	3	3	3	2	2	3	2	3	3	3	3	3	3	2	3	2	3	3	3	2	3	2	2	3	2	2	1	2	3	2	2	3	2	3	2	1	2
93	1	2	3	2	4	3	1	2	3	2	3	3	3	1	2	1	1	3	2	2	2	1	1	2	3	3	3	3	3	3	3	3	3	3	1	3	3	1	3	2	3	3	1	3
94	1	3	1	6	2	2	2	2	2	2	2	2	2	2	4	3	3	3	3	4	4	3	3	4	3	3	3	3	3	2	3	3	3	3	2	2	2	2	2	1	1	2	2	2
95	2	2	4	1	2	3	1	1	3	3	2	1	3	2	3	2	2	2	2	2	2	2	3	1	1	2	1	3	3	2	2	2	2	2	2	3	3	3	3	2	3	3	1	1
96	2	2	4	2	2	3	4	3	2	2	2	2	2	2	2	2	2	4	4	4	2	4	2	2	4	2	1	2	3	2	2	2	2	3	3	3	3	2	2	2	3	2	1	1
97	1	2	4	2	2	3	2	2	2	2	2	2	3	2	2	1	3	3	3	2	2	2	2	2	3	3	3	3	2	3	2	2	2	2	2	2	2	2	3	2	3	3	2	3
98	1	2	4	1	2	2	2	2	2	2	2	2	2	2	3	3	1	2	2	2	2	2	1	1	3	2	3	2	2	3	4	4	3	3	3	3	3	3	3	4	3	3	3	3
99	1	2	1	6	3	2	3	3	3	2	3	3	3	3	2	3	2	2	2	1	1	1	1	3	2	2	3	4	4	2	3	3	4	3	2	3	3	2	3	3	3	3	2	2
100	2	2	4	3	2	2	2	2	2	2	2	2	3	3	1	2	2	2	2	5	2	3	2	3	2	2	2	3	3	1	3	2	2	2	1	3	3	1	5	2	3	3	1	1
101	2	1	4	2	2	2	4	3	3	4	4	3	3	2	2	2	1	1	2	4	2	3	3	4	2	2	2	4	3	2	2	2	2	2	3	3	3	3	4	3	4	3	1	1
102	1	1	4	1	2	4	1	1	1	1	3	1	2	2	2	2	2	2	2	4	3	1	1	1	2	2	2	2	1	3	2	2	1	2	2	3	2	2	2	2	3	2	1	2
103	1	1	3	4	3	3	5	5	5	3	3	5	5	5	3	3	5	2	2	3	1	3	3	3	4	4	4	4	4	4	4	4	4	4	4	4	4	2	4	3	3	3	2	3
104	1	1	4	1	2	2	2	1	2	2	2	2	2	2	3	2	2	3	2	4	2	3	2	3	2	2	2	2	2	1	2	2	2	2	2	2	2	2	2	1	4	2	2	1
105	2	1	4	5	1	1	1	1	1	1	1	1	2	3	3	3	4	3	2	5	2	4	4	4	2	2	1	1	2	2	2	2	2	2	3	2	2	1	3	2	4	2	2	2
106	2	2	4	1	3	3	3	3	2	2	2	2	2	2	1	1	1	1	1	3	1	2	1	1	3	3	2	3	1	2	2	2	3	2	1	2	3	2	3	3	3	4	1	2
107	2	1	3	1	2	3	2	3	2	3	3	3	3	3	2	2	2	2	2	4	2	2	2	3	4	4	4	4	4	4	4	4	2	2	2	3	3	3	4	2	4	3	2	3
108	1	1	4	1	1	1	1	1	1	1	1	1	1	2	2	1	1	1	1	1	4	4	2	2	1	1	1	1	1	2	1	1	1	2	1	2	4	1	2	2	2	2	3	2
109	1	1	4	5	2	1	2	3	2	4	3	2	3	4	3	2	2	4	3	2	3	2	2	2	2	2	1	2	2	2	1	2	3	2	2	3	2	2	3	2	3	2	1	1
110	1	2	4	1	3	3	2	3	3	3	2	2	3	3	3	2	2	3	3	2	2	2	2	2	3	3	3	3	3	4	4	3	2	3	3	3	3	3	3	2	4	4	2	2
111	2	1	4	1	2	2	3	2	2	2	2	2	2	2	2	3	3	3	3	2	2	2	2	3	2	2	2	2	1	2	2	3	2	2	3	3	3	3	3	3	3	3	3	3
112	1	2	3	3	1	1	2	2	2	2	2	2	2	2	2	3	2	3	2	2	2	3	2	3	2	2	2	3	2	2	2	2	2	2	2	2	2	2	2	2	1	2	1	1
113	1	1	4	1	3	3	3	3	2	3	3	3	3	3	4	2	3	3	3	3	2	2	2	2	2	2	2	2	3	4	4	2	3	3	2	2	2	2	2	2	1	2	1	1
114	1	1	4	1	3	2	2	2	2	2	2	2	3	3	3	3	3	3	2	2	2	3	2	2	3	3	2	3	2	3	3	3	3	3	3	3	3	3	3	2	3	3	2	3
115	1	1	3	1	3	2	3	1	2	4	3	2	2	2	2	1	3	2	2	2	3	1	1	1	3	3	2	4	2	2	2	2	3	3	3	3	2	3	4	3	4	5	2	3
116	2	2	4	1	1	1	3	3	3	2	1	3	3	3	2	3	2	2	2	4	3	3	2	2	3	3	3	3	2	3	2	3	3	3	2	2	2	3	3	2	2	2	1	1
117	2	1	3	1	1	1	1	1	1	1	1	1	1	1	1	1	1	1	1	1	1	1	1	1	1	1	1	1	1	1	1	1	1	1	1	1	1	1	1	1	1	1	1	1
118	1	2	3	1	2	2	2	2	3	4	3	2	3	2	5	2	4	5	4	3	2	1	1	3	4	3	3	4	3	2	2	2	2	2	2	2	2	2	2	1	1	1	1	1
119	1	1	3	1	1	3	2	3	3	4	3	3	3	2	4	2	2	4	5	3	2	4	3	2	5	2	4	2	2	4	4	4	2	2	2	2	2	3	2	2	2	2	2	2
120	1	1	4	5	1	2	2	2	2	2	2	2	1	1	1	1	3	1	3	2	3	4	1	1	1	1	2	1	1	1	1	2	3	3	2	2	2	2	2	1	1	2	1	2
121	1	3	3	1	2	2	2	2	2	2	2	1	1	2	4	2	3	2	2	4	2	2	2	2	2	2	2	2	2	3	2	2	2	2	2	2	2	3	3	2	3	3	2	2
122	2	2	4	3	2	3	3	3	3	3	3	2	3	3	2	2	2	2	3	3	1	1	1	2	3	3	3	3	2	2	2	2	2	2	3	3	3	2	2	2	3	2	2	2
123	2	1	3	1	2	3	2	2	2	2	2	2	2	2	4	2	3	3	3	3	3	2	3	2	2	3	3	2	3	3	3	2	2	2	2	2	3	2	2	3	2	2	3	2
124	1	2	4	3	1	2	2	2	3	2	3	2	2	2	1	2	1	3	3	2	2	2	3	2	1	2	3	3	3	1	1	2	1	2	2	3	3	2	1	2	3	3	2	2
125	2	2	4	1	2	2	2	2	2	3	3	2	2	2	1	1	1	1	1	3	1	1	1	1	2	2	2	2	2	3	2	2	2	2	2	2	2	2	3	3	4	3	2	2
126	1	1	4	5	2	2	2	2	2	2	2	3	2	3	3	3	2	3	3	3	2	2	3	2	4	2	3	3	2	3	2	2	2	3	2	3	2	2	3	2	3	2	2	2
127	2	1	4	5	1	1	1	1	1	1	1	1	1	1	3	3	3	3	3	2	2	2	2	2	5	3	2	2	3	2	3	3	3	3	3	3	3	3	3	2	2	2	2	2
128	2	2	3	1	3	3	3	3	2	2	2	2	3	2	2	2	2	2	2	2	3	2	1	2	3	3	3	3	3	3	3	3	3	3	3	3	3	3	3	3	3	3	2	3
129	1	1	2	1	1	1	1	1	1	1	1	1	1	1	1	1	1	1	1	1	1	1	1	1	1	1	2	1	1	1	1	2	2	3	2	1	1	1	1	1	1	1	2	1
130	2	3	2	4	3	3	3	3	3	4	2	2	3	3	4	4	4	4	4	3	2	2	2	3	3	3	3	4	2	2	2	2	2	2	2	3	2	2	2	2	3	2	2	2
131	1	1	3	1	4	3	2	2	3	3	3	1	3	1	1	1	1	1	1	1	2	3	1	2	5	3	3	3	1	3	2	3	2	3	1	1	1	3	3	3	3	3	1	1
132	2	1	3	5	2	2	2	2	2	3	3	2	2	2	2	4	4	3	4	2	2	2	1	3	2	2	2	2	2	2	2	2	2	2	2	2	2	2	2	2	2	2	2	2
133	1	2	4	3	3	3	3	3	3	3	3	3	3	3	2	2	1	3	2	2	1	1	1	1	3	3	3	3	2	3	3	3	3	3	3	3	3	3	5	3	4	4	3	2
134	2	1	4	1	2	2	2	2	2	2	2	3	3	3	2	2	3	3	3	3	2	2	1	3	3	3	2	3	2	2	2	2	2	2	2	2	2	2	3	2	2	2	1	1
135	1	2	4	1	1	1	1	1	1	1	1	1	1	1	2	1	2	3	3	2	2	2	2	1	2	2	2	3	2	2	2	2	2	2	1	2	2	2	2	1	1	1	1	1
136	2	1	3	5	1	1	1	1	1	4	3	3	2	3	3	2	3	3	3	1	3	1	2	3	1	1	1	1	1	3	3	3	3	3	1	1	1	1	1	1	2	2	2	1
137	1	1	4	5	2	2	3	2	2	3	3	3	4	4	2	1	2	2	3	1	1	1	1	3	3	2	2	2	2	4	2	2	2	3	4	3	3	4	4	4	4	4	3	3
138	2	2	4	3	2	2	2	2	2	3	2	2	2	2	4	4	4	4	4	3	3	3	3	3	3	3	3	3	2	2	2	2	2	3	2	2	3	2	2	2	3	2	2	2
139	1	1	4	2	2	3	1	1	3	3	3	2	2	1	2	2	2	3	3	5	3	2	2	2	3	3	3	3	2	2	2	2	2	2	2	2	2	3	2	1	1	1	1	1
140	2	1	3	1	2	2	3	2	2	4	2	2	1	2	1	1	1	2	1	2	2	2	2	4	3	2	2	2	2	1	2	3	3	3	2	2	2	3	4	3	3	3	3	3
141	1	1	3	1	3	2	2	1	2	3	3	2	4	3	3	3	2	2	4	4	1	1	2	3	4	2	4	5	2	3	3	3	2	3	2	2	3	2	2	2	1	2	2	2
142	1	1	3	4	1	1	1	1	1	5	1	1	1	1	2	2	2	2	2	1	1	2	1	1	4	2	4	3	2	2	3	2	1	2	2	2	2	2	3	2	3	1	1	1
143	1	1	3	1	2	1	1	1	1	1	2	2	1	1	3	4	3	2	2	3	1	3	1	2	1	1	1	1	3	2	1	1	1	1	2	2	2	2	2	2	3	2	1	1
144	1	1	4	5	2	2	2	2	2	3	3	3	3	3	4	3	3	3	4	2	1	1	1	3	2	2	2	3	4	2	2	2	2	1	3	3	3	2	3	2	2	2	1	1
145	1	2	3	1	1	1	1	1	1	1	1	1	1	1	4	2	1	3	3	4	4	3	3	2	3	2	3	3	2	4	3	2	3	3	2	2	2	3	3	1	2	2	1	1
146	1	1	3	3	1	1	1	1	1	1	1	1	1	1	4	3	3	4	4	3	3	3	3	3	3	1	2	2	1	2	2	2	2	2	1	3	2	3	2	2	2	2	1	1
147	2	1	3	4	2	2	2	2	3	3	3	3	3	3	4	3	3	3	3	2	2	2	2	3	3	2	3	2	2	3	3	3	3	3	3	2	3	3	3	3	3	3	2	2
148	2	1	3	4	1	1	1	1	1	1	1	1	1	1	4	2	2	4	4	4	4	4	2	1	1	1	1	1	1	1	1	1	1	1	1	1	1	1	1	1	1	1	1	1
149	1	2	4	1	2	2	2	2	3	2	2	2	3	2	4	4	4	4	4	1	2	1	1	2	3	2	3	3	2	3	2	2	3	4	3	2	2	2	2	2	2	3	2	4
150	2	1	3	2	3	2	2	3	3	4	3	2	3	3	1	1	2	1	1	3	1	1	1	1	3	3	3	3	4	4	4	4	4	4	4	5	4	4	4	4	4	5	5	5
151	1	2	4	3	3	3	3	3	3	3	3	3	2	3	3	3	3	3	3	3	3	3	3	3	3	3	3	3	3	3	3	3	3	3	3	3	3	3	3	3	3	3	3	3
152	1	2	4	1	3	3	2	3	3	4	4	3	4	1	4	2	3	4	4	4	2	2	1	1	3	2	3	4	3	3	3	2	2	3	2	3	3	2	3	2	2	3	3	3
153	1	1	3	1	2	3	3	2	3	3	3	3	3	3	3	3	3	4	1	1	1	1	1	1	1	1	2	2	2	3	3	2	2	2	2	2	2	2	2	2	3	3	3	3
154	2	1	3	6	2	2	1	2	1	1	2	2	2	2	2	2	2	2	2	2	2	2	2	2	2	1	2	2	1	1	1	1	3	1	1	2	2	1	1	3	3	2	1	1
155	1	1	3	4	3	3	3	3	3	5	2	3	3	3	3	2	3	2	2	3	2	1	2	1	3	3	3	3	3	3	3	3	3	3	3	3	3	3	3	3	4	4	3	3
156	2	1	3	1	2	2	2	2	3	3	4	2	3	3	3	2	2	2	2	2	2	3	2	3	2	2	2	2	2	2	2	2	2	2	3	2	2	2	2	2	2	2	2	2
157	1	1	3	5	3	3	2	2	3	4	3	3	2	3	2	3	3	3	3	3	2	3	2	3	3	2	3	3	3	2	3	2	2	2	4	3	3	3	3	2	4	3	2	2
158	1	1	3	1	2	2	2	2	3	3	2	2	3	4	3	1	1	3	3	2	1	3	2	3	4	2	3	4	1	1	1	1	1	1	3	3	3	2	3	2	3	2	1	1
159	1	3	1	1	4	4	4	3	3	2	2	2	5	3	2	3	2	2	2	2	2	2	2	2	4	3	3	3	4	2	3	3	4	4	3	3	4	3	5	3	4	2	2	2
160	2	1	3	4	2	3	2	1	3	3	2	2	2	5	1	2	3	1	2	2	2	1	1	1	4	3	4	3	2	4	3	2	1	2	2	2	4	1	5	2	4	3	4	2
161	1	1	3	6	2	2	2	2	2	3	2	3	3	2	2	2	3	3	3	2	2	1	1	1	3	3	2	3	2	3	3	2	2	2	3	3	3	3	4	2	4	3	2	2
162	1	2	3	1	2	2	1	1	2	2	2	2	2	2	4	2	3	3	3	3	3	3	3	4	2	1	1	1	1	2	1	2	1	1	1	1	1	1	2	2	2	2	2	2
163	2	2	3	1	3	3	3	3	3	3	3	3	3	3	3	3	3	3	3	3	3	3	3	3	3	3	3	3	3	3	3	3	3	3	3	3	3	3	3	3	3	3	3	3
164	2	1	3	5	2	2	2	2	2	3	2	2	3	2	3	2	2	2	4	2	2	2	2	2	2	2	2	2	2	2	2	2	2	2	2	2	2	2	2	2	2	2	2	2
165	1	1	4	1	1	1	1	2	3	2	2	2	4	3	2	2	3	3	2	3	2	2	3	2	4	2	3	3	3	3	2	2	2	2	2	2	3	3	3	1	3	2	2	2
166	1	1	3	1	2	2	2	2	2	2	2	2	2	2	2	2	2	2	2	2	2	2	2	2	2	2	2	2	2	2	2	2	2	2	2	2	2	2	2	2	2	2	2	2
167	2	1	3	1	3	3	1	2	2	1	1	1	2	1	2	3	2	1	2	2	2	1	1	2	2	2	1	1	1	1	2	1	1	3	3	1	1	2	2	2	2	2	2	4
168	2	1	3	1	3	2	1	1	3	4	1	2	1	1	2	1	1	2	2	3	1	3	1	2	3	2	2	4	3	2	2	2	2	2	2	3	3	2	4	2	5	4	2	2
169	2	2	2	6	1	1	1	1	1	1	1	1	1	1	2	4	4	4	4	4	2	3	3	3	2	2	2	2	2	2	2	3	3	3	2	2	2	2	2	2	2	2	2	2
170	2	2	3	1	3	3	3	3	3	3	3	2	2	2	2	2	2	2	3	4	2	3	2	2	2	2	2	3	2	4	4	4	4	4	4	3	3	4	3	3	4	4	4	3
171	1	2	3	3	1	1	1	1	1	1	1	1	1	1	3	4	3	3	3	4	4	4	3	4	1	1	1	1	1	2	1	1	1	1	1	1	1	1	1	1	1	1	1	1
172	2	1	3	5	1	1	1	1	1	1	1	1	1	1	1	1	1	1	2	1	2	3	1	1	2	2	3	3	1	1	1	3	2	2	2	3	2	2	3	2	2	2	2	2
173	2	2	3	1	3	3	2	3	2	3	3	2	3	3	1	1	2	2	2	4	2	2	2	2	4	4	4	4	4	2	3	3	2	3	3	3	3	2	4	4	5	5	2	3
174	2	1	3	5	1	1	1	1	1	4	3	3	3	3	3	3	1	2	2	2	3	3	2	2	2	2	2	2	2	2	2	2	2	2	2	2	2	2	2	2	2	2	2	2
175	1	3	3	4	1	1	1	1	1	2	2	2	2	2	4	5	3	3	4	3	2	4	4	3	3	2	3	2	2	2	2	2	2	3	2	2	2	2	2	2	2	2	2	2
176	1	2	3	6	3	3	3	3	3	4	3	3	3	3	3	3	3	3	3	4	2	2	2	2	3	3	3	3	3	3	3	3	2	2	3	3	2	2	3	2	3	2	1	1
177	2	1	4	1	3	2	2	3	2	2	2	4	4	4	2	1	2	2	1	1	1	1	1	1	3	3	3	3	2	3	3	2	3	2	2	2	3	3	2	2	2	2	2	2
178	1	1	4	1	2	2	2	2	3	2	2	2	2	2	2	2	2	2	2	3	1	2	1	1	2	2	2	2	2	2	2	2	2	2	2	2	2	2	2	2	2	2	2	2
179	2	1	3	1	1	1	1	1	2	1	1	1	1	1	3	2	2	5	5	1	2	4	3	4	2	1	2	2	1	1	3	1	3	3	1	1	1	1	2	1	1	1	2	1
180	1	2	3	1	3	3	3	3	2	3	2	3	3	2	2	2	2	3	3	2	2	2	2	2	3	2	2	3	2	2	3	3	2	3	2	3	3	2	3	3	4	3	2	3
181	2	2	3	4	1	1	1	1	1	1	1	1	1	1	3	2	3	4	3	4	4	3	4	2	1	1	1	1	1	1	1	1	1	1	1	1	1	1	1	1	1	1	1	1
182	1	2	3	1	1	1	1	1	1	1	1	1	1	1	5	5	4	5	5	5	5	2	2	5	1	1	1	1	1	1	1	1	1	1	1	1	1	1	1	1	1	1	1	1
183	1	2	4	3	3	3	3	2	3	2	2	2	2	2	2	3	3	3	4	3	2	2	2	2	2	2	3	3	2	1	3	2	3	3	1	2	2	2	3	2	3	3	2	3
184	2	2	3	1	1	1	1	1	1	1	1	1	1	1	1	1	1	1	1	1	1	1	1	1	1	1	1	1	1	1	1	1	1	1	1	1	1	1	1	1	1	1	1	1
185	2	1	3	5	3	3	3	2	2	3	3	3	3	3	2	2	2	2	2	2	2	2	2	2	3	2	2	2	3	3	3	3	4	2	5	4	4	3	4	3	4	4	4	3
186	1	2	4	1	2	3	2	3	3	2	3	2	1	2	2	3	2	2	2	3	1	4	1	2	1	2	2	2	2	2	2	2	2	2	2	2	2	2	3	2	2	2	1	1
187	2	2	4	1	3	2	2	2	3	2	2	2	2	2	4	4	3	4	4	4	1	3	2	2	4	2	2	3	2	2	3	2	2	2	2	2	3	2	3	2	3	3	2	1
188	2	1	3	4	2	3	3	3	3	4	4	3	4	2	2	2	2	3	3	2	2	3	2	3	3	2	2	3	4	2	3	3	2	3	4	4	4	4	3	3	5	3	2	3
189	1	2	2	4	2	2	2	2	3	2	1	2	2	1	5	3	3	4	4	5	3	3	4	4	3	2	4	1	1	5	1	2	5	5	1	3	3	2	2	1	1	1	1	1
190	1	4	3	1	2	2	3	3	2	3	3	2	2	2	3	2	2	2	3	2	2	2	1	3	2	2	2	2	2	2	2	2	2	2	1	1	2	2	2	1	3	3	1	1
191	2	3	4	6	2	2	2	2	2	2	2	2	3	3	3	3	3	3	3	2	1	2	1	3	4	4	3	3	2	2	2	2	2	2	2	2	2	1	3	2	3	3	2	2
192	1	2	3	1	1	1	1	1	1	1	1	1	1	1	4	3	3	3	3	4	3	4	4	2	1	1	1	1	1	1	2	2	2	2	2	1	1	1	1	1	1	1	1	1
193	1	2	3	1	1	1	2	2	2	2	2	3	3	1	3	2	2	2	2	2	2	4	4	3	4	2	2	2	2	2	2	3	2	2	2	2	2	2	2	2	1	2	3	1
194	1	1	3	5	2	4	4	1	4	2	2	3	2	1	2	1	1	2	3	2	3	3	4	3	3	3	4	1	3	3	1	5	3	3	2	1	1	1	4	2	2	4	1	2
195	1	2	3	3	4	4	4	2	3	3	1	1	1	3	1	1	1	1	1	5	1	1	1	1	3	2	2	3	2	1	4	3	5	3	2	3	3	2	4	2	4	2	1	3
196	2	3	3	1	3	3	2	3	2	4	2	2	3	2	2	2	2	3	3	3	2	2	2	2	3	3	2	3	2	2	3	3	2	2	3	3	3	3	3	2	3	3	2	2
197	1	1	3	1	2	2	2	2	2	2	2	2	2	2	4	3	3	3	3	4	4	4	4	3	2	2	2	2	2	1	2	2	2	2	3	2	2	2	2	1	1	1	1	1
198	2	1	3	6	2	3	2	2	2	2	2	2	2	2	3	3	3	3	3	3	2	4	3	3	3	2	3	3	2	2	2	2	3	2	2	1	1	1	2	1	2	1	1	1
199	2	1	4	1	3	3	3	3	3	2	3	2	3	2	2	3	2	3	3	3	3	2	2	2	3	3	3	3	2	2	3	3	3	2	2	3	3	2	3	2	3	3	2	2
200	1	2	3	4	1	1	1	1	1	1	1	1	1	1	4	3	4	4	4	5	5	5	5	3	1	2	2	1	2	1	2	2	2	2	1	1	1	1	1	1	1	1	1	1
201	1	1	3	4	1	1	1	1	1	1	1	1	1	1	5	5	5	5	5	5	5	3	3	3	1	1	2	1	1	1	1	1	2	2	1	2	1	1	1	1	1	1	1	1
202	1	2	3	1	1	1	1	1	1	3	1	1	1	1	3	5	3	3	3	3	1	3	5	5	3	2	2	2	2	3	2	1	3	3	1	1	1	2	3	1	5	3	1	1
203	1	1	2	1	2	2	2	2	2	2	2	2	2	2	2	3	3	3	3	3	2	2	2	2	2	2	2	2	2	3	2	2	2	2	2	2	2	2	2	2	2	2	2	2
204	2	2	4	2	3	3	2	2	3	4	4	3	4	4	3	2	2	2	2	2	2	2	2	3	3	3	3	3	3	3	2	3	2	2	2	3	4	4	4	2	4	3	2	3
205	1	2	3	1	1	1	1	1	1	1	1	1	1	1	4	3	3	3	3	2	3	2	3	1	1	1	1	1	1	1	2	2	2	2	1	1	1	1	1	1	1	1	1	1
206	1	2	3	3	3	3	3	3	3	4	3	3	3	3	2	3	2	3	4	3	3	2	1	2	3	3	3	3	3	2	2	3	3	3	3	3	3	4	4	4	4	3	2	3
207	2	1	3	6	3	3	3	3	2	3	3	3	3	3	1	3	2	2	2	3	2	2	1	1	3	3	3	4	3	2	3	2	2	2	2	3	2	2	4	2	2	2	2	2
208	1	3	2	4	1	1	1	1	1	1	1	1	1	1	5	5	3	3	4	3	3	3	4	4	1	1	1	1	1	1	1	1	1	1	3	3	1	1	1	1	1	1	1	1
209	1	2	2	1	3	1	1	1	3	2	1	2	3	1	3	1	2	2	2	5	1	1	1	2	2	3	2	3	2	3	3	2	3	3	2	2	3	2	2	2	2	1	2	1
210	1	2	4	3	2	3	3	3	4	2	2	3	3	2	1	1	2	2	2	2	2	2	2	3	2	2	2	3	2	4	3	3	3	3	2	3	3	3	4	2	4	2	2	3
211	2	2	2	4	2	3	3	3	3	2	3	3	3	3	3	3	2	2	2	2	2	2	2	2	3	3	3	3	3	3	3	3	3	3	3	3	3	3	3	3	4	3	3	3
212	1	2	4	3	2	2	2	2	2	2	2	2	2	3	3	3	3	3	3	3	2	2	2	2	3	3	3	3	2	2	2	2	2	2	2	2	2	2	2	2	2	2	2	2
213	1	3	2	4	1	1	1	1	1	1	1	1	1	1	5	3	3	3	4	4	4	4	4	4	1	1	1	1	1	1	1	1	1	1	1	1	1	1	1	2	2	2	2	1
214	2	1	3	1	2	2	2	2	2	3	3	2	3	2	3	4	2	3	3	3	2	2	2	2	2	2	2	2	2	2	2	2	1	2	3	3	3	2	3	3	4	3	2	3
215	1	1	3	1	1	2	2	2	2	2	2	2	2	1	3	2	3	2	2	3	2	2	1	2	2	2	2	2	2	2	1	2	1	2	1	2	3	2	2	2	2	2	1	1
216	1	3	3	1	3	3	3	3	4	3	3	3	3	3	3	2	3	2	3	4	3	4	2	3	3	3	3	3	3	2	2	2	3	3	3	3	3	3	3	2	2	2	2	2
217	1	3	3	1	3	3	3	3	4	3	4	3	3	3	1	3	1	1	1	1	1	1	1	3	3	3	3	3	1	4	3	3	4	4	3	4	4	4	4	3	4	3	2	4
218	2	3	4	4	4	3	3	3	3	3	3	3	3	3	2	2	3	3	3	3	2	2	2	2	3	3	3	3	3	3	3	3	3	3	3	3	3	3	3	3	3	3	3	3
219	2	2	3	1	2	2	2	2	2	2	2	2	2	2	3	3	4	3	3	3	3	2	2	3	3	3	3	3	3	3	3	3	3	3	2	2	3	3	2	1	1	1	1	1
220	1	2	3	3	2	2	2	2	2	2	2	2	2	2	1	3	3	3	3	2	3	3	2	4	2	2	2	2	2	2	2	3	2	2	2	2	2	2	2	2	4	2	2	2
221	2	3	2	1	2	2	3	2	2	2	2	1	2	3	3	3	2	3	3	2	2	2	2	3	2	2	2	3	2	2	2	2	2	2	2	2	2	2	3	2	3	2	2	2
222	1	2	3	1	3	3	2	2	2	2	2	2	3	2	2	2	2	2	2	3	2	2	2	2	4	3	3	3	2	3	3	3	4	3	3	3	3	3	4	3	4	3	3	3
223	2	2	4	3	2	2	2	2	2	2	2	2	2	2	3	3	2	3	3	2	2	2	2	2	2	2	2	2	1	2	2	3	2	2	3	2	3	2	2	2	4	3	2	3
224	1	2	3	1	3	3	2	2	2	1	3	2	2	2	4	3	4	3	3	4	2	3	1	4	2	3	2	2	2	1	2	2	3	3	1	3	3	2	3	2	3	2	1	1
225	1	2	3	1	1	1	2	1	3	2	1	2	1	1	4	3	3	4	4	5	5	5	3	4	1	1	1	1	1	1	3	1	1	1	1	1	1	1	1	1	1	1	1	1
226	1	1	2	1	1	1	1	1	1	1	1	1	1	1	1	1	1	1	1	1	1	1	1	1	1	1	1	1	1	1	1	1	1	1	1	1	1	1	1	1	1	1	1	1
227	2	1	3	1	3	2	2	2	2	2	2	2	2	2	1	2	2	2	2	1	1	1	2	2	3	2	1	3	2	2	2	2	2	2	3	3	3	3	3	3	4	3	2	2
228	2	1	4	1	1	1	1	1	1	3	3	1	1	1	1	1	1	1	1	1	1	3	1	3	3	1	3	3	3	3	3	1	3	3	1	3	3	3	3	1	1	1	1	1
229	1	1	3	1	3	4	2	3	3	3	4	4	4	2	3	1	2	4	2	2	1	1	1	2	4	3	4	4	4	5	5	3	2	3	5	3	3	5	5	2	3	3	3	2
230	1	2	4	3	3	2	3	2	2	2	2	3	2	2	3	2	2	2	2	1	1	2	2	2	2	2	2	2	2	2	2	2	4	2	3	3	3	2	4	2	2	1	3	3
231	1	2	3	1	3	3	3	3	3	3	3	3	3	3	2	2	3	3	3	3	3	3	3	4	4	4	4	4	3	3	3	3	3	2	3	2	3	2	2	3	3	3	2	2
232	2	1	3	5	3	3	3	4	3	3	3	3	3	3	3	3	3	3	3	3	3	3	3	3	3	3	3	3	3	3	3	3	3	3	3	3	4	3	3	3	3	3	3	2
233	1	1	3	5	3	3	2	2	2	3	3	3	3	1	4	2	3	4	4	3	2	3	2	2	2	2	2	2	2	2	2	2	2	2	2	3	2	2	3	3	3	3	2	4
234	1	1	3	5	1	1	1	1	1	1	1	1	1	1	2	2	2	1	1	1	2	2	2	2	1	1	1	2	1	1	1	1	1	1	1	2	4	4	3	3	3	3	3	1
235	2	1	3	5	2	3	1	3	2	3	2	2	2	3	2	1	2	2	2	3	2	3	2	3	3	2	2	3	3	2	2	2	2	3	2	3	2	2	3	2	4	2	2	2
236	2	1	3	5	2	2	2	2	2	4	2	3	4	2	2	2	2	2	2	2	2	2	2	2	3	2	2	4	2	2	2	2	2	2	4	3	3	3	4	4	4	4	2	3
237	1	1	3	5	2	2	3	2	3	4	3	3	4	2	3	2	3	3	3	2	2	2	2	3	4	3	3	4	3	3	3	3	2	2	3	3	3	2	3	2	3	3	2	2
238	2	1	3	5	4	3	2	2	2	4	4	3	4	4	2	3	2	2	2	4	4	3	3	4	2	2	3	3	3	3	3	3	2	2	2	2	2	2	2	4	2	4	2	1
239	1	2	3	4	1	1	1	1	1	1	1	1	1	1	3	3	3	3	3	3	3	3	3	3	1	2	1	2	1	3	3	3	3	3	3	3	1	3	3	2	2	2	2	2
240	1	2	3	5	1	2	2	1	2	1	1	1	1	1	1	1	1	1	1	1	1	1	1	1	1	1	2	3	3	3	3	3	1	1	1	1	1	1	1	1	1	1	1	1
241	2	1	3	5	1	2	2	2	2	3	1	1	1	1	4	4	4	4	3	2	2	1	2	3	2	2	2	3	2	1	1	1	1	2	3	2	1	1	1	1	3	1	1	1
242	2	2	3	1	1	1	1	1	2	1	1	1	1	1	3	4	3	4	5	3	3	2	2	1	1	1	1	1	1	3	2	2	2	2	2	2	2	2	2	1	2	2	1	1
243	2	3	3	1	2	2	3	2	2	2	2	3	2	2	3	2	2	2	3	1	1	1	2	2	1	2	2	2	1	1	2	1	2	2	1	2	2	2	2	2	1	1	1	1
244	1	1	3	5	3	3	3	3	3	3	3	3	3	3	2	3	3	3	3	2	2	2	2	2	4	4	4	4	3	3	3	3	3	3	3	3	3	3	3	2	3	3	2	2
245	2	1	3	3	2	2	2	2	2	2	2	2	2	2	3	3	3	3	3	3	3	3	3	3	2	2	2	2	2	2	2	2	2	2	3	2	2	2	2	2	3	2	2	2
246	1	3	3	1	2	2	2	2	2	2	2	2	2	3	3	3	3	3	3	2	3	2	2	2	2	2	1	2	2	2	2	2	2	2	2	2	2	2	2	2	3	2	2	3
247	2	2	3	1	3	2	2	2	2	2	3	2	2	2	3	3	2	2	2	2	2	2	1	1	3	2	2	2	2	2	2	2	2	2	3	2	2	2	2	2	1	2	2	2
248	2	2	1	4	2	2	2	2	2	2	2	2	2	2	2	4	4	4	4	4	3	3	4	3	4	2	2	2	2	4	4	3	2	2	2	4	3	2	2	3	2	2	4	3
249	2	4	2	3	1	1	2	1	2	2	2	2	2	2	3	3	3	4	4	2	2	1	1	1	3	1	1	2	1	2	1	1	2	2	2	2	2	2	2	1	3	2	1	1
250	2	1	3	5	1	2	2	1	1	3	2	2	2	2	3	2	3	2	2	2	3	2	3	2	1	2	1	1	1	2	2	2	1	1	3	2	1	2	1	1	2	2	1	1
251	2	1	3	5	2	3	1	1	1	3	2	2	2	2	3	1	3	4	3	4	2	3	2	2	2	2	2	3	3	2	2	2	2	2	3	3	3	2	3	2	3	2	1	2
252	2	4	1	1	2	2	3	3	3	3	3	3	2	2	2	3	2	3	4	4	4	4	2	4	3	2	2	2	2	2	3	3	3	3	2	2	2	2	2	2	2	2	2	2
253	2	1	3	5	1	1	2	2	2	3	3	3	3	3	3	2	3	3	3	3	3	3	3	3	3	3	3	2	3	3	3	3	3	3	3	3	3	3	4	2	3	3	3	3
254	1	2	3	4	2	3	3	2	1	1	1	1	1	1	3	2	3	2	2	3	3	1	1	3	3	2	2	2	2	2	2	2	2	2	2	3	2	2	2	2	3	2	2	5
255	2	1	4	5	2	2	3	2	2	2	2	1	1	2	2	2	1	1	1	3	2	1	1	3	2	1	1	1	1	3	3	3	1	1	3	3	2	2	3	3	3	4	2	2
256	1	1	3	5	2	3	2	2	2	2	2	2	3	2	3	2	2	3	3	4	4	2	2	2	3	3	3	3	2	2	2	2	2	2	2	4	2	1	2	1	2	2	1	1
257	2	2	3	1	4	3	3	3	4	4	3	3	4	2	1	2	2	2	2	3	1	1	1	1	2	3	3	3	2	4	3	3	4	2	4	4	4	5	4	3	3	3	2	3
258	1	2	2	1	2	2	2	2	2	2	2	2	2	2	4	4	4	4	4	3	3	3	3	2	3	2	2	2	2	2	2	2	2	2	2	2	2	2	2	2	2	2	2	2
259	1	2	3	3	3	3	3	3	2	2	2	2	2	2	4	4	3	3	3	4	4	2	2	3	2	3	2	2	2	2	2	2	2	2	1	3	2	2	2	2	2	1	1	1
260	1	2	3	1	1	1	1	1	1	3	2	2	5	1	2	1	1	1	1	2	1	3	1	1	3	2	3	5	3	2	3	1	3	3	2	2	1	1	3	2	3	2	1	1
261	2	2	2	1	2	2	2	2	2	2	2	2	2	2	3	3	3	3	3	3	3	2	2	3	3	3	3	3	3	3	3	3	3	3	3	3	3	3	3	3	3	3	3	3
262	1	2	3	1	1	1	1	1	1	1	1	1	1	1	3	3	3	3	3	3	3	3	3	3	3	2	3	3	3	1	1	3	3	1	2	3	1	2	3	3	3	3	3	2
263	2	2	3	4	2	2	2	2	3	2	1	1	1	2	3	3	3	4	3	3	3	1	1	2	3	2	2	1	2	3	2	2	2	2	1	2	2	2	3	1	1	2	1	1
264	2	1	3	1	2	2	1	2	2	4	3	2	3	2	3	2	2	3	3	2	2	2	2	3	3	3	3	3	2	2	3	3	3	2	3	3	3	3	3	2	3	2	3	3
265	2	2	3	1	2	2	3	3	4	3	3	5	4	4	3	2	4	3	4	4	2	4	2	4	2	3	2	2	3	4	3	3	3	5	4	3	3	3	3	3	3	3	3	2
266	2	4	2	6	3	3	3	3	3	3	3	3	3	3	3	3	3	3	3	3	3	3	3	3	4	3	3	3	3	3	3	2	2	4	3	3	3	3	3	2	2	2	2	2
267	1	4	3	2	4	3	3	2	2	4	3	2	3	3	2	1	1	3	1	1	1	1	1	2	4	3	2	4	3	4	3	3	3	4	4	3	4	4	5	4	4	4	3	3
268	1	4	3	2	4	3	3	2	2	4	3	2	3	3	2	1	1	3	1	1	1	1	1	2	4	3	2	4	3	4	3	3	3	4	4	3	4	4	5	4	4	4	3	3
269	2	2	3	1	3	3	2	2	2	3	3	2	2	2	4	2	4	3	3	3	2	3	3	3	2	2	2	3	2	2	3	3	2	3	3	3	3	3	4	2	3	4	3	3
270	2	1	2	6	3	3	4	3	3	4	3	3	4	4	3	2	1	1	1	3	4	1	2	4	3	3	3	3	3	3	3	3	3	3	4	4	4	4	4	2	2	3	2	3
271	2	2	3	1	2	2	2	2	2	3	3	2	2	2	3	3	3	3	3	2	2	2	1	3	2	1	2	3	2	2	2	2	3	3	3	2	2	2	2	3	3	3	2	3
272	2	2	4	1	1	1	1	1	1	3	2	2	3	3	2	2	2	2	2	2	2	2	2	2	1	1	1	1	1	2	2	2	2	2	2	3	3	1	1	1	1	1	1	3
273	2	1	3	4	3	3	3	3	3	3	3	3	3	3	3	3	3	3	3	4	3	3	3	3	3	3	3	3	3	1	3	3	3	3	2	3	3	1	3	1	2	2	2	2
274	1	2	4	3	1	1	1	1	2	3	1	2	2	3	1	3	1	4	2	3	1	1	1	1	3	2	1	5	1	3	1	3	1	1	3	1	1	3	3	2	2	3	1	1
275	2	2	3	1	2	2	3	3	2	2	3	3	2	3	1	1	2	3	3	4	2	3	1	3	3	3	3	3	2	4	4	4	4	4	4	4	4	2	5	3	4	4	5	4
276	1	1	3	5	2	2	2	2	2	2	2	2	2	2	3	2	3	2	2	2	1	1	1	2	3	2	1	3	2	3	3	3	3	3	3	3	3	3	4	3	5	3	1	1
277	2	2	4	3	2	2	2	2	2	2	3	3	3	2	3	2	3	2	2	2	2	2	3	3	3	3	3	3	3	2	3	3	2	3	3	3	3	3	3	3	3	3	2	2
278	2	1	3	5	2	3	1	1	2	3	3	2	3	1	3	2	4	3	4	2	2	2	3	2	3	1	1	3	2	1	2	1	1	1	3	3	2	3	3	3	3	3	2	2
279	2	2	2	4	1	1	1	1	1	1	1	1	1	2	1	2	1	1	1	3	2	3	1	2	3	2	3	3	3	2	2	2	1	2	1	1	2	1	1	1	1	1	1	2
280	1	1	3	5	3	3	2	2	2	3	3	3	3	2	2	2	2	2	2	2	1	1	1	1	2	1	1	4	3	4	3	3	2	2	4	3	3	3	3	3	3	3	2	2
281	1	1	3	5	2	3	2	4	3	4	2	2	3	3	2	4	3	3	4	3	3	1	2	3	2	2	3	3	3	3	3	3	2	4	2	3	3	2	2	3	3	2	2	2
282	2	1	3	5	3	2	1	1	1	4	3	1	2	2	1	1	3	3	3	1	1	1	1	1	1	2	1	1	1	2	2	2	2	2	2	3	3	3	3	2	3	3	3	2
283	2	2	4	4	3	3	2	2	3	2	2	2	2	2	3	3	3	3	3	2	2	2	2	3	4	3	3	2	2	2	3	3	2	3	4	3	2	3	3	2	2	2	2	2
284	2	1	3	5	2	2	3	2	3	3	3	3	3	3	4	3	3	3	3	2	2	1	2	2	3	3	3	3	3	2	2	2	2	2	2	3	3	3	3	3	2	2	2	2
285	1	1	3	1	1	1	1	1	1	1	2	1	3	3	3	3	2	3	1	3	1	3	3	3	1	2	4	5	3	4	4	3	3	3	3	2	2	3	2	1	3	2	1	1
286	1	2	4	1	3	3	4	4	4	4	4	4	4	3	1	1	1	1	1	3	1	1	1	1	3	3	3	3	2	4	4	4	4	4	4	3	3	3	3	3	3	3	2	3
287	2	2	3	1	2	2	2	2	2	3	2	2	3	2	3	2	3	3	3	4	3	2	2	2	2	2	3	3	3	3	3	2	2	2	2	3	3	3	3	2	2	2	2	2
288	1	1	3	1	3	3	3	3	3	2	3	3	3	2	3	3	3	4	3	2	2	2	2	2	3	3	3	3	2	4	2	3	3	3	2	3	3	3	4	2	3	3	3	2
289	2	1	4	1	3	1	3	3	2	3	3	3	3	3	2	3	2	2	2	3	2	3	2	2	3	3	3	3	3	2	2	2	2	2	4	3	3	3	3	2	4	3	2	2
290	1	2	4	1	1	1	1	1	2	2	1	1	1	1	1	2	3	2	3	3	2	2	2	2	2	1	1	1	1	2	3	1	1	1	1	1	1	1	2	2	2	4	3	1
291	2	1	3	1	2	2	2	2	3	3	2	4	2	2	1	2	1	1	1	2	2	1	2	1	2	2	2	3	2	2	2	2	2	2	2	2	2	2	4	3	2	4	2	2
292	2	1	3	6	3	3	1	1	1	1	1	1	2	2	1	2	2	2	3	3	2	3	2	3	3	2	2	2	2	1	2	2	2	2	4	2	2	2	3	1	2	2	2	2
293	2	1	3	6	3	3	3	3	3	3	3	3	3	3	3	3	3	3	3	3	3	3	3	3	3	3	3	3	3	3	3	3	3	3	3	3	3	2	2	4	4	3	3	2
294	2	1	3	6	3	3	3	3	3	3	3	3	3	3	4	3	4	4	4	4	2	3	2	3	3	3	3	3	3	3	3	3	3	3	3	3	3	3	3	3	3	3	3	3
295	1	1	1	1	1	1	2	1	3	5	4	5	4	5	5	3	2	1	1	2	2	2	3	3	2	3	3	2	3	2	2	2	2	3	2	2	2	2	2	2	2	2	2	1
296	1	1	4	1	2	2	2	2	2	3	3	3	3	3	1	3	3	3	3	2	1	2	2	2	3	3	3	3	2	3	3	2	1	3	2	3	3	3	3	2	3	3	1	1
297	2	1	3	1	2	2	2	2	2	1	2	2	2	2	4	2	3	3	3	4	3	2	2	2	2	2	2	4	2	2	3	2	2	2	2	2	2	2	2	2	2	2	1	1
298	1	1	3	1	2	2	4	4	4	4	3	3	3	3	4	2	2	3	3	2	2	2	2	2	2	2	3	3	2	3	3	3	2	2	2	2	2	3	3	2	3	1	1	1
299	1	1	3	1	2	3	1	1	3	2	2	2	2	3	2	2	3	4	3	2	2	2	1	3	2	2	2	2	2	2	2	2	2	2	2	2	2	2	2	2	2	2	2	2
300	1	1	3	1	2	2	2	2	2	3	2	2	3	2	4	4	4	4	4	4	4	4	4	4	2	2	2	2	2	2	2	2	2	2	2	2	2	2	2	2	2	2	2	2
301	1	1	2	3	1	3	2	2	2	2	3	3	4	1	3	3	4	4	1	1	4	3	3	4	4	2	2	2	4	1	2	3	2	2	4	1	1	2	2	2	2	2	2	2
302	1	1	3	2	2	4	3	3	2	3	3	2	2	2	2	3	2	3	2	1	1	1	1	1	3	3	3	3	2	1	1	1	1	1	3	3	3	2	3	2	3	3	3	2
303	1	1	4	1	2	2	1	1	1	2	1	2	3	1	3	3	2	4	3	3	2	1	2	1	2	1	2	2	2	3	2	2	3	3	1	3	3	3	2	1	3	2	1	1
304	2	1	4	1	3	3	3	3	2	3	2	2	3	2	2	3	1	2	2	2	1	3	2	2	2	1	1	3	2	3	3	4	3	3	2	2	2	3	3	2	3	3	2	1
305	2	1	3	6	1	2	2	2	3	3	2	2	3	3	3	2	2	2	2	2	1	2	2	3	2	1	2	4	4	4	4	2	1	2	3	2	2	3	3	2	3	2	1	1
306	2	1	3	1	2	2	2	3	3	4	4	4	4	4	2	2	2	2	2	3	2	2	2	3	4	3	3	3	2	2	2	2	1	3	2	5	3	3	3	2	4	3	2	2
307	1	1	3	1	3	3	3	2	2	4	3	3	2	2	3	1	2	3	2	4	2	2	2	2	3	3	2	3	2	4	2	2	1	2	2	3	4	2	2	2	3	3	2	2
308	2	2	4	3	2	2	2	2	2	2	2	2	2	2	3	3	3	3	3	3	3	3	3	3	3	3	3	3	3	2	3	3	2	2	3	3	3	3	3	2	2	2	2	2
309	2	4	1	6	2	2	2	2	2	4	3	2	3	3	2	2	2	2	2	2	2	2	2	2	2	3	3	4	4	2	2	2	4	4	4	4	4	2	4	2	4	4	2	2
